# Supplementary material for: Structural basis of antibody inhibition and chemokine activation of the human CC chemokine receptor 8
Source: Nat Commun. 2023 Dec 1;14:7940. doi: 10.1038/s41467-023-43601-8 (PMC10692165; doi:10.1038/s41467-023-43601-8)
Supplement: Supplementary file 4 — Source Data [file 41467_2023_43601_MOESM4_ESM.xlsx]

## Sheet: Fig. 1a
Figure 1a	Analysis of mAb1 and CCL1 binding on CCR8 activation
Ab (nM)	mAb1		hCCL1		Isotype control
333.33	9	12	224.6	222.4	6	8
111.11	15	13	201.3	197.8	17	11
37.04	14	15	198.2	201.8	16	13
12.35	13	15	160.7	154.1	15	18
4.12	16	14	59.18	57.35	12	14
1.37	12	5	8.729	12.41	13	16
0.46	11	12	4.67	6.835	14	14
0.15	14	15	6.92	5.39	17	17

## Sheet: Fig. 1b
Figure 1b	Analysis of mAb1 competition binding on CCL1-induced CCR8 activation
Ab (nM)	mAb1		Isotype control
333.33	17	17	106	113
111.11	25	30	81	81
37.04	82	75	76	97
12.35	112	110	85	92
4.12	96	98	81	78
1.37	95	101	89	90
0.46	75	83	82	78
0.15	97	104	87	102

## Sheet: Fig. 1c
Figure 1c Analysis of mAb1-mediated inhibition of CCL1-induced ERK phosphorylation, as analyzed by total ERK and phospho-ERK western blot as a function of mAb1 concentration.
Ab (nM)	pERK/ERK ratio
1.37174	0.176571
4.11523	0.125434
12.3457	0.154595
37.037	0.0866667
111.111	0.133987
333.333	0.0720497
1000	0.0591954
3000	0.045098
Uncropped anti- phosphoERK Western Blot
Uncropped anti- ERK Western Blot

## Sheet: Fig. 3e
Figure 3e Normalized cAMP levels measured on HEK293T cells transiently expressing WT or mutated CCR8 in the presence of 1μM Forskolin and increasing concentrations of CCL1.
CCL1 (log10 nM)	D26A			E28A			E177A			D178A			H283A			WT
2.11634	32.0601	34.2505	27.7946	35.5141	37.5729	39.3572	32.1945	37.8537	32.4041	52.966	51.3975	58.5763	46.9466	45.9307	51.3489	25.7114	23.1556	18.044
1.63922	32.9824	36.5561	28.4863	37.6415	32.8377	39.4258	35.7577	39.5305	32.6137	56.7665	54.3535	52.2421	41.4155	45.9307	52.3648	31.4619	29.5451	26.2225
1.1621	40.9369	41.6286	35.0574	41.8964	38.3278	46.4943	33.7665	41.9409	38.7969	59.7828	54.9568	54.9568	52.7035	54.1709	53.3807	35.8068	32.1009	29.1617
0.684975	47.9691	46.2399	44.8565	50.1315	44.0238	53.7001	47.0761	49.1721	44.5609	60.3861	56.1633	53.2676	63.6528	63.8785	68.5066	43.4742	38.4904	35.4234
0.207854	55.9236	58.4598	54.3096	62.4843	59.8078	67.2881	59.1281	63.6345	58.3945	64.6089	62.1959	62.1959	75.5051	77.9885	86.1158	49.3525	46.4134	50.2471
-0.269268	74.5994	81.6316	76.2134	76.8958	72.092	80.3271	74.324	78.3064	71.2848	75.4675	75.4675	67.0219	85.7772	82.5037	88.0348	67.3709	61.876	66.2208
-0.746389	90.5084	97.8865	86.4735	88.5623	83.0722	97.4837	89.1008	96.856	84.5944	91.7555	88.7392	85.7229	92.8886	89.9537	92.8886	81.5556	78.3609	83.7281
-1.22351	96.2725	107.686	96.042	95.4249	94.7386	109.836	96.9608	108.384	94.6552	105.63	103.217	91.1522	92.5499	93.0015	99.3227	98.2961	99.0629	102.641
-1.70063	89.8167	108.031	97.7712	98.8562	89.9348	100.915	104.192	97.38	94.4456	102.614	93.5653	89.9457	98.5326	99.8871	101.58	95.4848	95.1014	102.258

## Sheet: Fig. 3f
Figure 3f Normalized cAMP levels measured on HEK293T cells transiently expressing WT or mutated CCR8 in the presence of 1μM Forskolin and increasing concentrations of CCL1.
CCL1 (log10 nM)	Y172A			Q182A			Y184A			H267A			WT
2.11634	83.0068	82.8334	83.8738	52.8624	36.0536	35.6882	47.8816	46.6487	43.1742	50.9944	46.9418	44.6904	36.6739	34.2095	29.2809
1.63922	84.9142	81.4462	81.9664	51.7661	43.3618	37.7588	56.1757	59.0899	59.4261	53.9212	44.2402	50.0938	32.1933	31.0731	24.5762
1.1621	85.0876	82.8334	77.9782	55.4202	50.1827	47.2594	75.566	72.764	64.2457	56.848	41.0882	46.2664	32.4173	36.0018	29.7289
0.684975	87.1684	88.9024	81.793	69.1839	61.6322	52.2533	81.9547	84.5326	78.4802	54.3715	47.8424	44.4653	41.1545	37.1219	33.3134
0.207854	86.6482	92.5438	89.2492	83.922	71.4982	64.4336	91.1455	87.8951	87.5588	57.7486	51.2195	44.4653	43.1708	44.2909	39.5863
-0.269268	93.4108	92.5438	94.4512	97.6857	85.7491	80.877	94.7321	95.0684	90.8092	69.4559	60.6754	66.3039	55.9406	60.6452	52.3561
-0.746389	93.931	92.7172	91.6768	100.244	99.1474	86.1145	104.371	97.0859	98.5429	82.9644	82.7392	87.0169	75.6553	71.1747	71.6227
-1.22351	98.7862	93.931	89.4226	107.917	100.731	91.352	100.224	96.9738	93.9475	101.426	99.1745	99.3996	98.0584	94.0258	84.1685
-1.70063	100.694	99.6532	99.6532	111.328	92.57	95.4933	101.121	94.9563	103.811	103.227	93.0957	100.976	102.091	100.299	97.6103

## Sheet: Fig. 4f
Figure 4f Normalized cAMP levels measured on HEK293T cells transiently expressing WT or mutated CCR8 in the presence of 1μM Forskolin and increasing concentrations of CCL1.
CCL1 (log10 nM)	Q91A			M121I			M202A			S247A			F254A			WT
2.11634	72.9367	74.4722	83.4933	91.5591	95.8286	94.5036	51.1521	50.7267	53.4917	27.4005	26.5739	22.2345	49.1497	45.4818	42.1474	33.8614	30.4455	38.4653
1.63922	74.6641	71.977	86.9482	101.129	98.7731	97.5953	55.6186	58.1709	53.9171	28.0204	29.0536	26.5739	50.4835	49.1497	44.8149	34.4554	31.1881	39.505
1.1621	74.856	71.977	86.9482	99.2148	102.748	98.037	64.977	64.977	56.2566	34.2196	30.9133	27.6071	55.1517	55.8186	52.3174	35.3465	30.7426	38.7624
0.684975	73.7044	68.714	86.7562	98.7731	98.037	95.387	62.4247	60.5105	55.6186	38.7657	34.4262	29.0536	64.6549	64.1547	58.4862	35.6436	31.3366	40.396
0.207854	74.6641	70.4415	92.1305	100.54	97.5953	96.5648	65.4023	59.0216	64.977	41.0387	38.3524	37.9391	74.3248	76.6589	71.1571	41.4356	37.8713	44.5545
-0.269268	75.4319	79.0787	85.9885	93.6203	98.4787	92.148	75.3988	67.1039	76.8876	58.3965	52.4039	56.1234	86.6622	85.4952	79.4932	52.7228	45.1485	57.6238
-0.746389	80.6142	83.3013	99.8081	94.2092	103.484	97.0064	88.1602	80.5034	92.6267	79.4738	73.8945	72.2414	97.3324	97.3324	85.9953	73.2178	72.0297	80.4951
-1.22351	88.6756	90.4031	106.91	100.245	104.368	95.2397	101.985	94.1156	103.474	96.8315	92.6987	89.1858	106.169	101.334	92.4975	98.3168	97.1287	104.554
-1.70063	98.0806	93.2822	108.637	88.1729	97.7426	91.7063	104.325	94.3283	101.347	104.064	97.8647	98.0714	103.835	103.168	88.8296	105	89.8515	104.257

## Sheet: Fig. 4g
Figure 4g Normalized cAMP levels measured on HEK293T cells transiently expressing WT or mutated CCR8 in the presence of 1μM Forskolin and increasing concentrations of CCL1.
CCL1 (log10 nM)	Y113A			Y114A			F117A			W251A			E286A			WT
2.11634	93.7217	83.4482	74.6423	73.1734	69.3755	75.5245	95.4152	93.7137	94.7062	96.1364	95.4677	77.8587	81.2483	85.6075	68.897	33.745	24.721	33.27
1.63922	94.9448	91.8872	88.3403	79.865	76.9713	73.3542	93.7137	90.4523	92.4375	104.607	103.492	91.4555	85.5037	85.1924	75.6435	32.7951	23.7711	25.4334
1.1621	98.4916	96.4124	94.3332	83.8437	75.3436	81.6735	92.8629	98.9602	92.5793	105.052	100.817	94.1303	88.6175	92.0426	85.5037	36.1197	24.721	29.4704
0.684975	102.895	95.6786	85.2827	87.4608	78.9607	80.9501	97.2586	93.4301	91.3031	96.8051	103.492	93.6845	93.0805	95.4678	89.863	37.5445	32.0826	30.6578
0.207854	101.427	95.3117	91.7648	89.8119	85.1097	90.3545	97.2586	96.975	90.0269	101.932	105.498	88.7807	98.0626	102.11	93.2881	44.4313	38.4944	40.6317
-0.269268	95.1894	96.657	86.2612	98.1312	89.6311	93.9715	100.804	93.8555	91.1613	101.486	104.829	89.2265	99.7232	106.262	94.0147	69.8409	59.6295	61.2919
-0.746389	98.0024	96.1678	89.5634	100.663	89.2694	95.9609	98.9602	96.6914	96.8332	97.6967	103.269	97.028	97.2322	104.186	96.9208	86.464	76.0152	84.5642
-1.22351	106.931	103.017	90.0526	100.482	89.4502	101.206	95.1316	97.8258	88.8926	102.378	95.9135	92.1242	92.9768	100.035	88.6175	108.787	89.0762	102.137
-1.70063	84.0597	92.1318	90.5418	104.461	97.2269	98.312	101.087	102.647	96.266	91.9013	101.709	99.4799	90.4857	96.4019	89.4478	102.375	98.8126	98.5752

## Sheet: Fig. 5a
Figure 5a Representative real-time cell binding experiment measuring hCCL1AF647 binding kinetics to huCCR8.CHO cells.
	Time (hr)	Fitted curve	Normalized Data
Baseline	0.00035465	0	-1.71466
	0.0212788	0	-1.74013
	0.0447273	0	-1.56371
	0.0681744	0	-1.43111
	0.0916141	0	-1.56104
	0.115055	0	-1.07964
	0.138505	0	-1.16742
	0.161949	0	-1.08487
	0.185383	0	-0.96263
	0.208831	0	-0.968921
	0.232258	0	-0.638663
	0.255707	0	-1.13694
	0.279157	0	-0.708518
	0.302607	0	-0.823707
	0.32604	0	-0.749274
	0.349481	0	-0.778569
	0.372921	0	-0.75138
	0.396374	0	-0.760649
	0.419803	0	-0.485865
	0.443242	0	-0.607907
	0.466673	0	-0.633748
	0.490116	0	-0.440025
	0.513548	0	-0.488954
	0.53701	0	-0.42115
	0.560444	0	-0.320904
	0.583893	0	-0.469546
	0.607329	0	-0.251667
	0.630764	0	-0.167095
	0.654204	0	-0.197626
	0.677649	0	-0.244365
	0.701085	0	-0.232764
	0.724514	0	-0.117182
	0.747963	0	0.0101403
	0.771405	0	0.0328073
	0.79484	0	-0.0416258
	0.818288	0	-0.161561
	0.841729	0	-0.0593493
	0.865156	0	0.0542665
	0.888578	0	0.162489
	0.91201	0	0.12193
	0.935446	0	0.157321
	0.958898	0	0.327759
	0.982318	0	0.301131
	1.00576	0	0.221671
0.5 nM	1.02918		0
	1.02918	5.36585	2.50064
	1.04883	5.72925	3.04378
	1.04885	6.09416	3.44583
	1.07013	6.42645	4.10373
	1.09355	6.72935	4.71689
	1.117	7.00675	4.92688
	1.14042	7.26111	4.55244
	1.16387	7.49503	5.41013
	1.18732	7.71075	5.87198
	1.21076	7.91069	6.21039
	1.23419	8.09618	6.23283
	1.25765	8.26902	6.145
	1.28109	8.43066	5.54807
	1.30452	8.58246	6.70987
	1.32796	8.72517	7.13167
	1.35143	8.86018	7.2113
	1.37485	8.98813	6.99651
	1.3983	9.1102	7.50538
	1.42174	9.22647	7.71994
	1.44524	9.33772	7.82474
	1.46868	9.44463	8.1975
	1.49211	9.54767	8.48245
	1.51553	9.64731	8.60749
	1.53896	9.74391	8.71356
	1.56239	9.83779	9.2329
	1.58583	9.92922	8.72619
	1.60928	10.0185	9.51535
	1.63271	10.1058	9.6531
	1.65616	10.1915	9.62372
	1.67959	10.2756	10.0486
	1.70305	10.3582	10.308
	1.7265	10.4396	10.2104
	1.74991	10.52	10.0976
	1.77334	10.5994	10.4816
	1.79677	10.6779	10.8443
	1.82022	10.7556	11.1316
	1.84366	10.8326	11.0433
	1.86709	10.9089	11.2055
	1.89052	10.9847	11.5101
	1.91395	11.0599	11.5134
	1.93739	11.1346	11.8108
	1.96081	11.2091	11.725
	1.98425	11.283	11.9419
	2.00771	11.3566	12.3323
	2.03115	11.4299	12.1816
	2.05459	11.5029	12.3996
	2.07802	11.5756	12.6641
	2.10146	11.648	12.7827
	2.12491	11.7203	12.9209
	2.14833	11.7923	13.007
	2.17177	11.8641	13.1682
	2.19523	11.9358	13.2171
	2.21867	12.0072	13.4456
	2.24212	12.0785	13.4978
	2.26554	12.1496	13.5779
	2.28898	12.2205	13.6823
	2.31241	12.2913	13.8992
	2.33585	12.3621	13.8504
	2.35928	12.4327	14.088
	2.38274	12.5031	14.2672
	2.40618	12.5734	14.3505
	2.42961	12.6437	14.2556
	2.45305	12.7138	14.6584
	2.47651	12.7838	14.7703
	2.49995	12.8537	15.0001
	2.52339	12.9235	14.8644
	2.54682	12.9932	14.9691
	2.57027	13.0629	15.1145
	2.59371	13.1324	15.3463
	2.61717	13.2019	15.2785
	2.64062	13.2712	15.4666
	2.66408	13.3404	15.5158
	2.68751	13.4095	15.5639
	2.71094	13.4786	15.6807
	2.73438	13.5476	15.8564
	2.75784	13.6164	15.8616
	2.78129	13.6852	15.9809
	2.80471	13.7539	16.129
	2.82814	13.8225	16.0537
	2.85159	13.891	16.1188
	2.87504	13.9595	16.4509
	2.89848	14.0279	16.4913
	2.92193	14.0961	16.3636
	2.94537	14.1644	16.5107
10 nM	2.9688	14.2325	0
	2.99225	20.4003	11.1394
	3.01569	26.0772	31.8874
	3.0157	30.8399	37.1921
	3.03767	34.8546	39.2975
	3.03769	38.2507	41.311
	3.05898	41.1331	42.4759
	3.08242	43.5898	44.0418
	3.10584	45.6972	44.8299
	3.12927	47.5154	46.5365
	3.15272	49.0929	47.7468
	3.17617	50.4741	48.718
	3.19959	51.6895	49.6245
	3.22303	52.7695	51.0297
	3.24646	53.7348	52.2186
	3.26988	54.6056	53.0118
	3.29334	55.3986	53.9027
	3.31677	56.1268	54.9159
	3.34023	56.7998	56.2345
	3.36365	57.4271	56.7445
	3.38706	58.0157	57.0354
	3.41049	58.572	57.6174
	3.43394	59.1003	58.4585
	3.45737	59.6055	59.1487
	3.48081	60.0904	59.7622
	3.50425	60.5586	60.3548
	3.5277	61.0114	61.0251
	3.55113	61.4508	61.5586
	3.57458	61.8794	61.8961
	3.59801	62.2981	62.6259
	3.62147	62.7076	63.1495
	3.64491	63.1092	63.2159
	3.66833	63.5031	63.9363
	3.69178	63.8907	64.1567
	3.71524	64.2716	64.7596
	3.73868	64.6472	65.0318
	3.76214	65.0173	65.4592
	3.78557	65.3825	66.1146
	3.80902	65.7427	66.1842
	3.83244	66.0984	66.4231
	3.85589	66.45	66.7124
	3.87932	66.7976	67.3196
	3.90277	67.1409	67.5809
	3.92619	67.4802	67.7334
	3.94961	67.8158	68.0838
	3.97305	68.1481	68.753
	3.9965	68.4764	68.841
	4.01994	68.8011	69.3325
	4.04337	69.1223	69.4988
	4.0668	69.4403	69.9837
	4.09026	69.7546	70.2287
	4.11369	70.0657	70.7389
	4.13712	70.3739	70.7641
	4.16055	70.6786	71.1467
	4.184	70.9802	71.3125
	4.20742	71.2786	71.4618
	4.23084	71.574	72.4207
	4.2543	71.8665	72.4099
	4.27773	72.1558	72.6618
	4.30117	72.4423	72.5629
	4.32461	72.7259	72.8704
	4.34804	73.0067	73.0383
	4.3715	73.2842	73.2859
	4.39494	73.5587	73.398
	4.41839	73.8308	73.6886
	4.44185	74.1001	73.9103
	4.46532	74.3663	74.0581
	4.48876	74.6298	74.3978
	4.51218	74.8908	74.7694
	4.53564	75.1492	74.993
	4.5591	75.4048	75.0989
	4.58253	75.6575	75.548
	4.60596	75.908	75.7544
	4.62942	76.1557	75.9615
	4.65287	76.4009	76.0812
	4.67632	76.6432	76.324
	4.69975	76.8828	76.4597
	4.7232	77.1205	76.8461
	4.74664	77.3557	76.8506
	4.77008	77.5885	77.1326
	4.79348	77.819	77.1017
	4.81686	78.0471	77.2392
	4.8403	78.2716	77.6248
	4.86373	78.4949	77.5753
	4.88716	78.7159	77.6975
50 nM	4.9106	78.7159	0
	4.93404	84.9054	66.0277
	4.95735	88.94	92.6068
	4.98077	91.3664	93.1274
	5.00419	92.8477	92.9108
	5.00419	93.771	93.8201
	5.0269	94.3645	94.2828
	5.02692	94.7629	93.6376
	5.04818	95.0458	93.7973
	5.07162	95.2598	94.5544
	5.09504	95.4322	94.2958
	5.11847	95.5796	94.9853
	5.14193	95.7113	94.5226
	5.16537	95.833	95.8498
	5.18882	95.948	95.3768
	5.21226	96.0582	95.5299
	5.2357	96.1649	96.2403
	5.25913	96.2688	95.8278
	5.28256	96.3701	96.3052
	5.30601	96.4693	96.3707
	5.32945	96.5664	95.9029
	5.3529	96.6618	96.8903
	5.37634	96.7554	96.7766
	5.39979	96.847	96.8878
	5.42326	96.9371	97.2621
	5.44671	97.0255	96.4262
	5.47014	97.1123	97.2814
	5.49357	97.1974	97.1186
	5.51704	97.281	97.2621
	5.5405	97.3632	97.6958
	5.56392	97.4438	97.1247
	5.58736	97.523	96.8283
	5.61082	97.6006	97.8141
	5.63425	97.6769	97.7414
	5.65768	97.7519	98.1246
	5.68111	97.8254	98.2227
	5.70458	97.8975	97.9579
	5.72803	97.9684	98.3544
	5.75148	98.0379	98.4124
	5.77491	98.1062	98.3419
	5.79836	98.1731	97.5729
	5.82183	98.239	98.3647
	5.84527	98.3036	98.4935
	5.86869	98.3669	98.1427
	5.89214	98.4291	98.0575
	5.91557	98.4904	98.6688
	5.93901	98.5504	98.2184
	5.96242	98.6093	98.2279
	5.98589	98.6672	99.078
	6.00933	98.7238	99.6291
	6.03271	98.7794	98.3031
	6.05612	98.8339	99.1033
	6.0796	98.8877	98.4121
	6.10304	98.9403	99.4173
	6.12647	98.9917	98.6904
	6.14992	99.0424	98.6989
	6.17329	99.0924	99.4898
	6.19664	99.1415	100.359
	6.22001	99.1896	99.4563
	6.24345	99.2368	99.4345
	6.26681	99.2833	99.4947
	6.29006	99.3289	101.096
Dissociation	6.31342	99.3289	0
	6.33687	94.0352	112.124
	6.36033	93.0229	91.7338
	6.38376	92.0211	89.8494
	6.40719	91.124	88.0596
	6.43063	90.3224	87.9554
	6.45411	89.6057	87.9022
	6.45411	88.9638	87.3135
	6.49213	88.3886	87.1638
	6.49217	87.8736	86.9312
	6.51342	87.4116	86.5732
	6.53683	86.997	90.294
	6.5603	86.5006	86.3257
	6.58374	86.1777	86.2148
	6.60718	85.8866	86.081
	6.63063	85.624	85.885
	6.65409	85.3866	85.7734
	6.67752	85.172	85.4309
	6.70097	84.9773	85.3775
	6.72439	84.8006	85.0023
	6.75619	84.6396	84.6595
	6.77963	84.4928	84.4108
	6.80306	84.3588	84.5112
	6.8265	84.2359	84.1347
	6.84995	84.1229	83.8623
	6.87338	84.0188	83.6569
	6.89682	83.9228	83.6469
	6.92024	83.8338	83.2905
	6.9437	83.751	83.3788
	6.96714	83.6738	83.0568
	6.99056	83.6016	83.1126
	7.014	83.5338	83.0571
	7.03745	83.4699	82.8925
	7.06091	83.4096	82.9165
	7.08434	83.3524	82.7981
	7.10777	83.2981	83.0484
	7.13122	83.2461	82.7708
	7.15466	83.1964	82.6814
	7.17811	83.1487	82.7231
	7.20155	83.1028	82.7041
	7.22504	83.0583	82.8157
	7.24847	83.0154	82.4445
	7.27192	82.9736	82.6763
	7.29537	82.933	82.6381
	7.31886	82.8932	82.4778
	7.34229	82.8545	82.4879
	7.36572	82.8165	82.4118
	7.38917	82.7792	82.5704
	7.41263	82.7425	82.2878
	7.43608	82.7063	82.2793
	7.45951	82.6707	82.1256
	7.48296	82.6355	82.5018
	7.50644	82.6007	82.4276
	7.52989	82.5663	82.3248
	7.55333	82.5322	82.1981
	7.57675	82.4984	82.5946
	7.60023	82.4648	82.4749
	7.62367	82.4314	82.311
	7.64713	82.3982	82.4333
	7.67055	82.3653	82.5804
	7.69403	82.3325	82.443
	7.71747	82.2998	82.5086
	7.74091	82.2673	82.3657
	7.76434	82.2349	82.5269
	7.78781	82.2025	82.3607
	7.81126	82.1703	82.2839
	7.83471	82.1383	82.3522
	7.85816	82.1062	82.1653
	7.88161	82.0743	82.1856
	7.90506	82.0424	82.1513
	7.92849	82.0105	81.9312
	7.95194	81.9788	82.1643
	7.97543	81.947	82.2721
	7.99887	81.9153	82.1143
	8.02228	81.8837	82.0921
	8.04571	81.8521	82.2446
	8.06916	81.8205	82.2483
	8.0926	81.7889	82.2721
	8.11604	81.7574	82.1543
	8.13948	81.7259	82.2804

## Sheet: Fig. 5b
Figure 5b Time-resolved cell-based quenching assay monitoring the dual binding of mAb1 and CCL1 to CCR8.
Time (min)	mAb1 unlabeled			mAb1 IRDye-QC1
0	0	0	0	0	0	0
1.40657	10.7859	16.0546	14.478	17.7433	11.4518	12.565
2.81313	18.1009	11.1964	22.7831	26.199	18.7454	18.9856
4.2197	21.6019	17.6925	28.292	31.0752	23.725	23.9713
5.62626	27.8193	23.6999	32.0447	35.3532	27.6477	27.5363
7.03283	31.5492	32.5101	35.5825	39.6531	31.355	30.8448
8.43939	36.5858	34.8522	38.7346	43.3384	34.8982	34.6891
9.84596	41.593	36.1954	42.3351	46.9329	38.1859	38.0377
11.2525	46.0625	39.8498	45.4037	50.5582	41.8948	41.6412
12.6591	51.51	43.4062	48.816	54.6483	45.2609	44.619
14.0657	55.2979	47.3619	52.3832	58.1825	48.5287	48.4071
15.4722	59.2232	50.4788	55.4774	61.5126	51.7953	51.6337
16.8788	63.4583	53.8199	58.2036	64.8852	55.09	55.0202
18.2853	65.9281	56.9727	61.3295	67.6656	58.2693	58.001
19.6919	69.6031	60.3627	64.3573	70.913	61.2801	61.1419
21.0985	72.2973	62.7654	66.6043	73.2281	64.0187	64.2784
22.505	74.0689	65.183	69.1169	75.6259	66.7686	66.6067
23.9116	76.1875	68.0967	71.3924	77.6329	69.4732	69.1366
25.3182	77.9987	70.39	73.6564	79.1734	71.4088	71.8335
26.7247	79.9088	72.3447	75.6865	81.7023	73.9605	73.9215
28.1313	80.9898	74.0271	77.5224	82.4949	75.6211	75.5616
29.5379	82.6398	76.5718	79.2093	84.303	77.5024	77.5048
30.9444	83.8386	78.0716	80.9298	85.5342	79.5271	79.2904
32.351	85.1116	79.9187	82.2058	86.7956	81.1055	80.8478
33.7576	86.625	81.5089	83.8161	88.3394	82.6872	82.3744
35.1641	88.4297	83.0565	85.1444	89.655	84.2413	84.1205
36.5707	88.941	84.6215	86.3911	90.204	85.8451	85.5983
37.9773	89.7267	86.2379	87.4066	91.0697	87.0719	86.8453
39.3838	90.2744	87.5512	89.6048	91.9427	88.109	88.0108
40.7904	92.3142	88.7685	90.1273	92.9157	89.5699	89.4188
42.197	93.4477	90.3318	90.9463	94.0935	91.127	90.7795
43.6035	93.8766	90.9752	92.2364	94.5632	92.0493	91.8935
45.0101	95.1777	92.5761	93.4127	94.5809	93.579	93.2257
46.4167	95.0003	93.3822	94.4073	95.1159	94.2922	94.1483
47.8232	96.359	94.7719	95.6839	96.3383	95.463	95.0607
49.2298	96.983	95.6786	96.4367	97.3078	96.4116	95.4205
50.6364	97.6196	96.857	97.1544	97.613	97.5709	97.385
52.0429	98.3483	97.7548	98.1013	98.4482	98.5971	98.0602
53.4495	99.0726	98.7615	99.3106	98.8158	99.1908	98.681
54.856	100	100	100	100	100	100
56.2626	100	100	100	100	100	100
57.6692	101.813	100.523	101.112	96.3235	97.2455	95.3117
59.0757	102.407	100.623	101.32	95.8481	96.7333	94.5809
60.4823	103.286	100.996	101.976	94.7428	96.131	93.8732
61.8889	103.914	101.307	102.311	93.8084	95.6449	93.266
63.2954	103.913	101.737	102.818	93.4642	95.3357	92.8067
64.702	104.056	101.829	102.909	92.9109	94.6066	92.4023
66.1086	104.329	101.879	103.176	92.3691	94.0118	92.1044
67.5151	104.676	101.957	103.434	91.7304	93.853	91.5391
68.9217	104.126	102.509	103.547	91.3796	93.4771	91.2603
70.3283	104.207	102.42	103.985	90.8325	93.2084	90.8532
71.7348	104.136	102.648	103.632	90.5335	92.7196	90.2778
73.1414	104.247	102.676	103.946	90.2803	92.4843	89.9353
74.548	104.383	102.713	104.14	89.5936	92.0936	89.4858
75.9545	104.01	102.811	103.954	89.3239	91.8732	89.1033
77.3611	104.274	102.652	104.021	88.6699	91.653	88.7164
78.7677	104.509	102.67	103.877	88.6287	91.0652	88.4992
80.1742	104.703	102.901	104.496	88.336	91.0203	88.1866
81.5808	104.444	102.531	104.273	88.0374	90.7226	87.9156
82.9874	104.636	102.751	104.098	87.7319	90.3251	87.4833
84.3939	104.352	102.651	104.184	87.3119	90.1135	87.3306
85.8005	104.024	102.623	104.282	86.92	89.8028	87.2875
87.2071	104.329	102.638	104.077	86.6611	89.662	86.9773
88.6136	103.995	102.629	104.208	86.2873	89.2871	86.8033
90.0202	104.034	102.817	104.105	85.9603	89.2205	86.659
91.4267	104.243	102.863	103.894	85.9772	89.0258	86.576
92.8333	104.163	102.728	104.325	86.0444	88.9153	86.8435
94.2399	103.377	102.867	104.235	85.6747	88.6992	86.6018
95.6464	103.735	102.633	104.224	85.2638	88.5869	86.2977
97.053	103.947	103.008	104.355	85.18	88.0455	86.1426
98.4596	103.521	102.352	104.403	85.0602	88.0071	86.1383
99.8661	103.524	102.457	104.687	85.3614	87.9984	85.8614
101.273	103.072	102.365	104.373	84.4214	87.8108	85.7242
102.679	103.332	102.407	104.284	84.4447	87.834	85.6042
104.086	102.971	102.638	104.17	83.979	87.6589	85.0562
105.492	103.033	102.382	104.238	84.1481	87.4229	84.835
106.899	102.76	102.076	104.154	83.9843	87.402	84.911
108.306	102.904	102.41	103.918	84.0991	87.169	84.776
109.712	102.774	102.225	104.095	83.8712	87.1118	84.6283
111.119	102.902	102.117	103.667	83.8116	87.1886	84.4563
112.525	102.251	102.028	103.721	83.945	86.9912	84.4903
113.932	102.264	102.027	103.747	83.6227	86.821	84.1433
115.338	102.527	102.01	103.55	83.6542	86.7436	84.0443
116.745	102.356	101.948	103.725	83.4487	86.5757	84.0181
118.151	103.437	101.717	103.463	83.4293	86.7321	84.1836
119.558	102.036	101.714	103.414	83.267	86.511	84.0184
120.965	102.13	101.767	103.296	83.0769	86.5784	84.1128
122.371	101.843	101.631	103.442	83.1208	86.3155	83.8191
123.778	102.1	101.533	103.168	83.1816	86.3649	83.7905
125.184	102.304	101.259	103.414	82.741	86.3516	83.6898
126.591	102.092	101.373	103.486	83.0153	86.0044	83.6921
127.997	102.563	101.166	103.261	82.7946	86.0911	83.4585
129.404	102.539	101.086	103.256	82.7319	86.0354	83.5851
130.811	102.072	100.96	103.269	82.3317	85.9029	83.4535
132.217	102.407	100.95	102.894	82.5413	85.8459	83.4234
133.624	102.309	101.06	102.8	82.2314	86.0084	83.2269
135.03	102.602	100.924	102.858	82.1964	85.8809	83.181
136.437	102.217	100.751	102.815	82.416	85.8095	83.2177
137.843	101.73	100.646	102.576	82.2941	85.7323	83.1986
139.25	101.805	100.625	102.9	82.3267	85.94	82.8589
140.657	101.998	100.493	102.481	82.4367	85.7734	82.9287
142.063	101.927	100.139	102.388	82.4655	85.6097	83.0858
143.47	101.655	100.106	102.14	82.3635	85.8718	82.7109
144.876	101.493	99.9862	102.335	81.9108	85.7645	82.904

## Sheet: Suppl. Fig. 2c
Suppl. Fig. 2c Scatchard analysis of mAb1 binding to CHO cells stably expressing human CCR8.
mAb1 concentration (M)	CPM
5e-08	30	26.02	10.16
1.66667e-08	22.01	20.02	8.96
5.55556e-09	38.01	24.02	23.3
1.85185e-09	42.01	21.8	28.86
6.17284e-10	71.52	72.07	68.87
2.05761e-10	111.04	135.15	133.36
6.85871e-11	138.56	184.21	183.01
2.28624e-11	220.58	320.34	236.84
7.62079e-12	273.15	379.01	295.62
2.54026e-12	225.09	292.33	291.78
8.46754e-13	200.07	356.36	306.37
2.82251e-13	228.58	398.51	355.26

[truncated: 2 more sheets: Suppl. Fig. 14a, Suppl. Fig. 14b]
